# Supplementary material for: Sex-Specific Differences in the Revascularization of Grafted Pancreatic Islets
Source: Cells. 2025 Aug 29;14(17):1344. doi: 10.3390/cells14171344 (PMC12428581; doi:10.3390/cells14171344)
Supplement: Supplementary file 1 [file cells-14-01344-s001.zip]

Archive with 1 entries (1 files):
- cells-3715472-supplementary.pdf
